# Supplementary material for: Quantification of evolved DNA-editing enzymes at scale with DEQSeq
Source: Genome Biol. 2023 Nov 6;24:254. doi: 10.1186/s13059-023-03097-3 (PMC10626641; doi:10.1186/s13059-023-03097-3)
Supplement: Supplementary file 2 — Additional file 2. Protein sequences of analyzed variants. [file 13059_2023_3097_MOESM2_ESM.xlsx]

## Sheet: Sheet1
Screen	Name	ProteinSequence
Cas12f-ABE	Cluster_2	SEVEFSHEYWMRHALTLAKRARDEREVPVGAVLVLNNRVIGEGWNRAIGLHDPTAHAEIMALRQGGLVMQNYRLTDATLYVTFEPCVMCAGAMIHSRIGRVVFGVRNSKRGAAGSLMNVLNYPGMNHCVEITEGILMDECAALLCDFYRMPRQVLNAQKKAQSSISSGGPSGGSSGSEAPGTSESATPKSSGGSSGGSAKNTITKALKLRIVRPYNSAEVEKIVADEKNNRERIALEKNKDKVKEACSKHLKVAAYCTTQVERNACLFCKARKLDDKFYQKLRGQFPDAVFWQELGEIFRQLQKQAAEIYNQSLIELYYEIFIKGKGFANASSVEHYLSDVCYTRAAELFKNAAIASGLRGKVKSNFRLKELKNMKSGLPTTKSDNFPIPLVKQKGGKY…
Cas12f-ABE	Cluster_21	SEVEFSHEYWMRHALTLAKRARDEREVPVGAVLVLNNRVIGEGWNRAIGLHDPTAHAEIMALRQGGLVMQNYRLIDATLYVTFEPCVMCAGAMIHSRIGRVVFGVRNNKRGAAGSLMNVLNYPGMNHRVEITEGILADECAVLLCDFYRMPRQVLNAQRKARSCIRSGGSSGGSSGSETPGASESVTPKSSGGSSAGSTKNTITKTLKLRIVRPYNSAEVEKIVADEKNSREKIALEKNKDKVKEACSKHLKVAAYCTTQVERNACLFCKARKLDDRFYQKLRGQFPDAVFWQEIGEIFRQLQKQAAEIYNQSLVELYYEIFIKGKGIANASSVEHYLSDVCYTRAAELFKNAAIASGLRNKIKSNFRLKELRNMKSGLPTTKSDNFPIPLVKQKGGQY…
Cas12f-ABE	Cluster_254	SEVEFSHEYWMRHALTLAKRARDEREVPVGAVLVLNNRVIGEGWNRAIGLHDPTAHAEIMALRQGGLVMQNYRLTDATLYVTFEPCVMCAGAMIHSRIGRVVFGVRNSKRGAAGSLMNVLNYPGMNHCVEITEGILVDECAALLCDFYRMPRQVLNAQKKAQSSISSGGSSGGSSGSETPGASGSVTPKSSGGSSAGSTKDTITKTLKLRIVRPYNSAEVEKIVADEKNSREKIALEKNKDKVKEACSKHLKVASYCTTQVERNACLFCKARKLDDKFYQKLRGQFPDAVFWQELGEIFRQLQKQAAEIYNQSLIELYYEIFIKGKGFANASSVEHYLSDVCYTRAAELFKNAAIASGLRGKVKSNFRLKELKNMKSGLPTTKSDNFPIPLVKQKGGQY…
Cas12f-ABE	Cluster_2648	SEVEFSHEYWMRHALTLAKRARDEREVPVGAILVLNNRVIGEGWNRAISLHDPTAHAEIMALRQGGLVMQNYRLIDATLYVTFEPCVMCAGAMIHSRIGRVVFGVRNNKHGAAGSLVNVLNYPGMNHRVEITEGILADECAALLCDFYRMPRQVFNARKKAQSSINPGGSSGGSSGSETPGTSESATPESSGGSSGSSAKNTITKTLKLRIVRPYNSAEVEKIVADEKNNREKIALEKNKDKVKEACSKHLKVAAYCTTQVERNACLFCRARKLDDKFYQKLRGQFPDAVFWQETSEIFRQLQKQAAEIYNQSLIELYYEIFIKGKGFANASSVEHYLSDVCYTRAAGLFKNAAIASGLRGKVKSNFRLKELKNMKSGLPTTKSDNFPIPLVKQKGGQY…
Cas12f-ABE	Cluster_3030	SEVEFSHEYWMRHALTLAKRARDEREVPVGAILVLNNRVIGEGWNRAIGLHDPTAHAEIMALRQGGLVMQNYRLIDATLYVTFEPCVMCAGAMIHSRIGRVVFGVRNNKHGAAGSLVNVLNYPGMNHRVEITEGILADECAALLCDFYRMPRQVFNARKKAQSSINPGGSSGGSSGSETPGTSESATPESSGGSSGSSAKNTITKTLKLRIVRPYNSAEVEKIVADEKNNREKIALEKNKDKVKEACSEHLKVVAYCTTQVERNACLFCKARRLDDKFYQKLRGQFPDAVFWQEIGEIFRQLQKQAAEIYNQSLIELYYEIFIKGKGFANASSMEHYLSDVCYTRAAELFKNAAIASGLRGKVKSNFRLKELKNMKSGLPTTKSDNFPIPLVKQKGGQY…
Cas12f-ABE	Cluster_3301	SEVEFSHEYWMRHALALAKRARDEREVPVGAVLVLNNRVIGEGWNRTAGLHDPTAHAEIMALRQGGLVMQNHRLVDATLYVTFEPCVLCAGAMVHSRIGRVVFGVRNSKRGAAGSLMNVLNYPGMNHRVEITEGILADECAALLCDFYRMPRQVFNAQKKAQSNINSGGSPGGSSGCETPGTSESPTPESSGGCSGGSAKNTITKTLQLRIVRPYNSAEVEKVVADEKNNREKIALEKNKDKVKEACSKHLKMASYCTTQVERNACLFCKARKLDDKFYQKLRGQFPDAVFWQELGGIFRQLQKQAAEIYNQSLIELYYEIFIKGKGITNASRVEHYLSDVCYTRAAELFKNAAIASGLRNKIKSNFRLKELRNMKSGLPTTKSDNFPIPLVKQKGGQY…
F8 recombinases	Cluster_138_L	MSNLQTLHQNLTALLVDATSDEAHKNLIGVFRDRQAFSEATWKTLLSVCRSWAAWCELNNRRWFPAEPEDVRDYLLHLQVRGLAVNTIQRHLALLNMLHRRSGLPRPGDSDAVSLVMRRIRKENVDAGERVKQALAFERTDLDQVRSLMENSDRCKDMRNLAFLGVAYNTLLRISEIARIRVKDISRTDGGRMLVHIGRTKTLVSTAGVEKALSLGVTGLVERWISVSGVADDPDNYLFCRVRKNGVAVPSATSQLTTDVLRGIFAAAHRLVYGARDDSGQGYLAWSGHSARVGAARDMARAGVSIAEIMQAGGWITVESVMSYIRNLDSETGVMVRLLEDGD*
F8 recombinases	Cluster_138_R	MSDLPTIHQTLSALLADVTSDEARRNLMTMFRDHQAFSEHTWKMLLSVCQSWAAWCELNDRKWFPAEPEDVRDYLLHLQARGLAVKTIQHHLGSLNMLHRRSGLPRPGDSNAVSLVMRRIRKENVDAGERAKQALAFERTDFDRVRSLMGNSERCQDIRNLAFLGVAYNTLLRISEIARIRVRDISRTDGGRMLIHIGRTKTLVSTAGVEKALSLGVTRLVERWISVSGVADGPNNYLFCRVRRYGVAKPSATSQLSTYAMQGIFGAAHRLVYGAKDDSGQKYLAWSGHSARVGAARDMARAGVPIAEIMQAGGWTTVNSVMTYIRNLDSETGAMVRLLEDGD*
F8 recombinases	Cluster_151_L	MSNLQTIHQNLSALLVDATSDEARKNLMGVFRDRQAFSEATWKTLLSVCRTWAAWCKLNNREWFPAEPEGIRDYLLHLQVRGLAVNTIQRHLALLNMLHRRSGLPRPGDSNAVSLVMRRIRKENVDAGERVKQALAFERTDFDQVRSLMDSSDRCKDIRNLALLGVAYNTLLRISEVARIRIKDISRTDGGRMLVHIGRTKTLVSTAGVEKALSLGVTRLVERWISVSGVADDPDNYLFCRVRKNGVAAPSATSQLSTDVLRGIFAAAHRLVYGARDNSGQRYLIWSGHSARVGAARDMARAGVPIAEIM*AGGWTAVESVMSYLRNLDSETGAMVRLLEDGD*
F8 recombinases	Cluster_151_R	MSNLQTLHQNLSALLADATSDEVRKNLMITFRDSQAFSEHTWKMLLSVCRSRAAWCKVNNRKWFPADPEDVRDYLLHLQARGLAVKTIQHHLGSLNTLHRWAGLPRPGDSNAVSLVMRRIRKENVDAGERAKQALAFERTDLDRVRSLMEGSDRPQDIRNLAFLGVAYNTLLRISEIARIRVKDISRTDGGRVLIHIGRTKTLVSTTGVEKALSLGVTKLVERWITVSGVADDPNNYLFCRVRRYGVAKPSATSQLSTYALQGIFGAAHRLVYGAKDDSGQKYLAWSGHSARVGAARDMARAGVPIAEIMQAGGWTTVNSVMNYVRNLDSETGAMVRLLEDGD*
F8 recombinases	Cluster_181_L	MSNLQTLHHSLSALLVNATSDEARKNLADVFRDRQAFSEATWKTLLSVCRSWTAWCRSNNRKWFPAEPEDVRDYLLHLQVRGLAVNTIQRHLALLNMLHRRSGLPRPGDSNAVSLVMRRIRKENVGAGERVKQALAFERTDFDQVRSLMENSYRCQDIRNLAFLGVAYNTLLRISEIARIRVKDTSRTDGGRMLIHIGRTKTLVSTAGVEKALSLGVTRLVERWIFVSGVADDPNNYLFCRVRKNGVAVPSATSQLTTDVLRGIFEAAHRLVYGARDGSGQRYLTWSGHSARVGAARDMARAGVSIPEIMQAGGWTTVESVMSYLRNLDSETGAMVRLLEDGD*
F8 recombinases	Cluster_181_R	MSSLQTLLQDLSALLVDAPSDEVRENLMDMFRDHQAFSEHTWKMLLSVCQSWAAWCKLNNRKWFPAEPEDVRDYLLHLQARGLAVKTIQHHLGSLNMLHRWAGLPRPGDSNAVSLVMRRIRKENIDTGERAKQALAFERTDFDQVRTLMENSDHCQDIRNLAFLGVAYNTLLRISEIARIRVKDISRTDSGRMLIHIGRTKTLVSTAGVEKALSLGVTELVERWISVSGVADDPNNYLFCRVRRYGVAKPSATCQLSTYALQGIFGAAHRLVYGARDDSGQKYLAWSGHSARVGAARDMARAGVPIPEIMQAGGWTKVESVMNYIRNLDSETGAMVRLLEDGD*
F8 recombinases	Cluster_223_L	MSNLQTLHQNLSALLVDATSDEARKNLMDVLRDRQAFSEATWKTLLSVCRSWTAWCKLNNRKWFPAEPEDVRDYLLHLQVRGLAVNTIQRHLALLNMLHRRSGLPRPGDGNAVSLVMRRIRKENVDAGERVRQALAFGRTDFDQVRSLMENSVRCKDIRNLAFLGVAYNTLLRISEIARIRIGDISRTDGGRMLIHIGRTKTLVSTAGVEKALSLGVTRLVERWISVSGVADDPNNYLFCRVRKNGVAVPSATSQLTTDVLRGIFVAAHRLIYGARDDSGQGYLTWSGHSARVGAARDMARAGVSIAEIMQAGGWTTVESVMSYLRNLDSETGAMVRLLEDGD*
F8 recombinases	Cluster_223_R	MSDLQTLHQNLSALLVDATNDETRKNLMTMFRDSQAFSEHTWKMLLSVCRSWAAWRELNSRKWFPAEPEDVRDYLLHLQARGLAVKTIQHHLGSLNMLHRRAGLPRPGDSNAVSLVMRRIRKENVDAGERAKQALAFERTDLDRVRSLMEGSDRPQDIRNLAFLGVAYNTLLRISEIARIRVRDISRTDGGRMLIHIGRTKTLVSTTGVEKALSLGVTKLVERWITVSGVADDPNNYLFCRVRRYGVAKPSATSQLSTYALQGIFGAAHRLIHGAKDDPGQKYLAWSGHSARVGAARDMARAGVSIAEIMQAGGWTTVSSVMNYIRNLDSETGAMVRLLEGGD*
F8 recombinases	Cluster_435_L	MSNLQTLHQNLSALLVDATSVEARKNLTDVFRDRQAFSEATWKTLLSVCRSWAAWCKSNNRKWFPAEPEDVRDYLLHLQVRGLAVNTIQRHLALLNMLHRRSGLPRPGDSSAVSLVMRRIRKENVDAGERVRQALAFERTDFDKVRSLMGNSDRCQDIRNLAFLGVAYNTLLRISEIARIRIKDISRTDGGRMLIHIGRTKTLVSTAGVEKALSLGVTRLVERWISVSGVADDPNNYLFCRVRKNGVAVPSATSQLTADVLRGIFAAAHRLIYGARDDSGQRYLTWSGHSARVGAARDMARAGVSIAEIMQAGGWTTVESVMSYLRNLDSETGAMVCLLEEGD*
F8 recombinases	Cluster_435_R	MSDLQALHQNLSALLVDAASDEVRKHLMIMFRDSQAFSEHTWKMLLSVCRSWAAWCELNNRKWLPAEPEDVRDYLLHLQARGLAVKTIQHHLGSLNMLHRQSGLPRPGDSNAVSLVMRRIRRENVDAGERAKQALAFERTDFDQVRALVENSDRCQDIRNLAFLGVAYNTLLRISEIARIRVGDISHTVGGRMLIHIGRTKTLVSTAGVEKALSLGVTKLVERWISVSGVADDPNNYLFCRVRRYGIAKPSATIQLSTYALQRIFGAAHRLVYGAKDDSGQKYLAWSGHSARVGAARDMARAGVSMAEIMQAGGWTTVNSVMNYIRNLDSETGAMVRLLEDDD*
F8 recombinases	Cluster_1244_L	MSNLQTLLQNLSALLVGATSDEARKNLMGVFRDRQAFSEATWKTLLSVCRSWAEWCKLDNRKWFPAEPEDVRDYLLHLQVRGLAVNTIQRHLALLSMLHRRSGLPRPGDSNAVSLVMRRIRKENVEAGERVKQALAFERTDFDQVRSLMENSDRCKDIRNLAFLGVAYNTLLRVSEIARIRIKDILRTDGGRMLIHIGRTKTLVSTAGTEKALSLGVTRLVERWISVSGVADDPNNYLFCRVRKNGVAVPSATSQLTADVLRGIFATAHRLVYGARDDSGQRYLVWSGHSARVGAARDMARAGVSIAEIMQAGGWTTVESVMVYLRDLDSETGAMVRLLEDGE*
F8 recombinases	Cluster_1244_R	MSNLQTLHQNLSASLVDATSDGAHKNLMDMLRDHQAFSEHTWKMLLSVCRSWMAWCELNNREWFPAEPEDVRDYLLHLQARGLAVKTIQHHLGSLNMLHRQSGLPRPGDSNAVSLVMRRIRRENVDAGERAKQALAFERTDFDQVRALMENSNRCQDIRNLALLGVAYNTLLRISEIARIRVRDISRTDGGRMLIHIGRTKTLVSTTGVEKALSLGVTKLVERWISVSGVADDPNNYLFCRVRRYGVAKPSATSQLSTYALQGIFGAAHRLVYGARDDSGQGYLAWSGHSARVGAARDMARAGVPIAEIMQAGGWTTVNSVMNYIRNLDSETGAMVRLLEDGD*
