# Supplementary material for: Quantification of evolved DNA-editing enzymes at scale with DEQSeq
Source: Genome Biol. 2023 Nov 6;24:254. doi: 10.1186/s13059-023-03097-3 (PMC10626641; doi:10.1186/s13059-023-03097-3)
Supplement: Supplementary file 3 — Additional file 3. List of oligos used in this study. [file 13059_2023_3097_MOESM3_ESM.xlsx]

## Sheet: Sheet1
Name	Sequence (5‘-3‘)
UMIprimer F	GCACTATGACTATTGCGGCC
UMIprimer R	GCAACAAGCAATTACCGCGC
loxF8 UMI fragment	GCACTATGACTATTGCGGCCCGTACGACGATTTGACACGACANNNYRNNNYRNNNYRNNNYRNNNYRNNNYRNNNYRNNNYRNNNYRNNNYRCCTGCAGGGCGCGGTAATTGCTTGTTGC
Cas12f-ABE UMI fragment	GCACTATGACTATTGCGGCCTCTAGAACGATTTGATACGGCANNNYRNNNYRNNNYRNNNYRNNNYRNNNYRNNNYRNNNYRNNNYRNNNYRCCTGCAGGGCGCGGTAATTGCTTGTTGC
sgRNA TS F	gatctcTTTGccatatggtagcaatttgtacgTTTGgttaacctcctggaccccctcgTTTGttataacccagggcgaagtgta
sgRNA TS R	gatctacacttcgccctgggttataaCAAAcgagggggtccaggaggttaacCAAAcgtacaaattgctaccatatggCAAAga
TadA F	GGAGGTGTACATGCACCATCACCATCATCATCATCAC
TadA-Cas12 R	CTTGGTGATGGTGTTCTTGGCAGAGCCGCCAGAGCTGCCAC
TadA-Cas12 F	GTGGCAGCTCTGGCGGCTCTGCCAAGAACACCATCACCAAG
Cas12f	GGTACCTCTAGATTAGGGCTCCTCCTTGGTGCTC
sgRNA sg1 F	CTTATCGCGGCCGCTTGAC
sgRNA sg1 R	CACATTATGCATAAAAAAAATACAAATTGCTACCATATGGGTTGCATTCCTTCATTCGTCTATTCG
sgRNA sg2 F	GGGGATGCATCTAGCTCGGATCGCGTTTGACAGCTAGCTCAGTCCTAG
sgRNA sg2 R	GCACATTATGCATCTCGAGAGCTAGCTCGGTCGACAAAAAAAAAGGGGGTCCAGGAGGTTAAC
sgRNA sg3 F	GGGGGGTCGACGATCGATCGATCGCGCTTGACAGCTAGCTCAGTCCTAG
sgRNA sg3 R	GCACATTATGCATCTCGAGAGAAAAAAAACACTTCGCCCTGGGTTATAAG
Evolution F	CTCTTCTCGCTAACCAAACCG
Evolution R	CCCAACTGATCTTCAGCATC
sgE_Coli1 R	CACATTATGCATAAAAAAAATTTACCGTTAGCTTCGATGTGTTGCATTCCTTCATTCGTCTATTCG
sgE_Coli2 R	CACATTATGCATAAAAAAAACAGCTTGTTATCACGGATTTGTTGCATTCCTTCATTCGTCTATTCG
sgE_Coli3 R	CACATTATGCATAAAAAAAAATCGCAGGTAAAGTGGTTGCGTTGCATTCCTTCATTCGTCTATTCG
E_Coli gDNA F	ATACGTCAGCTACCGCCTTG
E_Coli gDNA R	GCTTGTGACCAGACTGGCTC
loxF8 universal F	TGCATCAGACATTGCCGTCA
loxF8 UMI-138 R	CATTGCGTAACGACGTAGATC
loxF8 UMI-151 R	CTGCCATGTATCAAGGTGGC
loxF8 UMI-181 R	CATGCCCTGAGTTAGTTCG
loxF8 UMI-223 R	CCCATATTGTGTCGGACTGG
loxF8 UMI-435 R	GTATATTCCATGATGTTTTACCCCG
loxF8 UMI-1244 R	CACGCAATGTAGTAGTACGC
Cas12f-ABE UMI-2 R	CATTCTATGGCACGCCATCG
Cas12f-ABE UMI-21 R	GAAATACTACACGACACCATGCTC
Cas12f-ABE UMI-254 R	CGTAAAATAGAACGTACTGAGACAC
Cas12f-ABE UMI-2648 R	CACAGCCTAGTTCGCCATAC
Cas12f-ABE UMI-3030 R	CAGCTTATGCCAATCCGACG
Cas12f-ABE UMI-3301 R	CGAGATGTCATGCGATGCTC
ABE mRNA F	GCTAATACGACTCACTATAGGGAGAGCCGCCACCATGGATTACAAAG
ABE mRNA R	TTTTTTTTTTTTTTTTGGTTTATTttaCTTTCTTTTTCTTAGCTTGACCAGCTTTC
SFFVp F	GAGCTCACAACCCCTCACTC
WPRE R	AGCAACATAGTTAAGAATACCAGTC
VEGFA3 s	acactctttccctacacgacgctcttccgatctnnnnnTCTTCGAGAGTGAGGACGTG
VEGFA3 as	gtgactggagttcagacgtgtgctcttccgatctCTATTGGAATCCTGGAGTGACC
VEGFA3_OT1 F	acactctttccctacacgacgctcttccgatctnnnnnGGAAGTCACCGACAACAACAAG
VEGFA3_OT1 R	gtgactggagttcagacgtgtgctcttccgatctTGCAGTGAGGAGGTGGTTC
VEGFA3_OT2 F	acactctttccctacacgacgctcttccgatctnnnnnCTTCAGCCTATCTCCTATCTGCTC
VEGFA3_OT2 R	gtgactggagttcagacgtgtgctcttccgatctGATGAAGCTGCCTTTCCTAAGC
VEGFA3_OT3 F	acactctttccctacacgacgctcttccgatctnnnnnTGAGAGGGTTCAGTGGTTGC
VEGFA3_OT3 R	gtgactggagttcagacgtgtgctcttccgatctCATAAATGCGCTTTCCCTTTGC
EMX1 F	acactctttccctacacgacgctcttccgatctnnnnnAGTACAAACGGCAGAAGCTG
EMX1 R	gtgactggagttcagacgtgtgctcttccgatctTGGAGGTGACATCGATGTCC
EMX1_OT1 F	acactctttccctacacgacgctcttccgatctnnnnnGAATAGGGGCTTATGGCATGG
EMX1_OT1 R	gtgactggagttcagacgtgtgctcttccgatctCTGAGGGCTGCTACCTGTAC
Sanger seq	tggagttcagacgtgtgctc
ABE8e F	gtcggtgcggccgcTagcgaagttgaatttagccacg
Linker mod R	gcgctctcgctggtacccggcgtttcgctgccgctgctaccaccTgaGgaaccgccagag
Linker mod F	ccgggtaccagcgagagcgcaaccccggaaagctccggtggcagctcCggAggctctgacaaa
ABE8e R	CGCTTtctagagtcaccgcccagttgagac
TadA F	GGGGGGgcggccgcaAgcgaagttgaattCagccacg
TadA c2, c3030 R	agagccTccGgagctgccaccggagc
TadA c3301 R	agagccTccGgagcaaccaccggagc
