# Supplementary material for: Quantification of evolved DNA-editing enzymes at scale with DEQSeq
Source: Genome Biol. 2023 Nov 6;24:254. doi: 10.1186/s13059-023-03097-3 (PMC10626641; doi:10.1186/s13059-023-03097-3)
Supplement: Supplementary file 4 — Additional file 4. List of sgRNAs used in this study. [file 13059_2023_3097_MOESM4_ESM.xlsx]

## Sheet: Protospacer sequences 
Protospacer sequences
site	protospacer	PAM
Target site 1 (HpaI)	CCATATGGTAGCAATTTGTACG	TTTG
Target site 2 (NdeI)	GTTAACCTCCTGGACCCCCTCG	TTTG
Target site 3 (PsiI)	TTATAACCCAGGGCGAAGTG	TTTG
sgE_Coli1	ACATCGAAGCTAACGGTAAA	TTTG
sgE_Coli2	AAATCCGTGATAACAAGCTG	TTTG
sgE_Coli3	GCAACCACTTTACCTGCGAT	TTTA
GFP-Y66H	GCCGTAGGTCAGGGTGGTCACG	AGG
VEGFA3	GGTGAGTGAGTGTGTGCGTG	TGG
VEGFA3_OT1	GAGTGAGTGAGTGTGTGTGTG	GGG
VEGFA3_OT2	GTGTGAGTAAGTGTGTGTGTG	TGG
VEGFA3_OT3	GGTGAGTGTGTGTGTGCATG	TGG
EMX1	GAGTCCGAGCAGAAGAAGAA	GGG
EMX1_OT1	GAGTTAGAGCAGAAGAAGAA	AGG
